# Supplementary material for: Construction of Fluorescent Conjugated Polytriazole Containing Double-Decker Silsesquioxane: Click Polymerization and Thermal Stability
Source: Polymers (Basel). 2023 Jan 9;15(2):331. doi: 10.3390/polym15020331 (PMC9863912; doi:10.3390/polym15020331)
Supplement: Supplementary file 1 [file polymers-15-00331-s001.zip]

Archive with 1 entries (1 files):
- polymers-2116341-supplementary.pdf
